# Supplementary material for: Citywide Integrated Aedes aegypti Mosquito Surveillance as Early Warning System for Arbovirus Transmission, Brazil
Source: Emerg Infect Dis. 2022 Apr;28(4):707–16. doi: 10.3201/eid2804.211547 (PMC8962889; doi:10.3201/eid2804.211547)
Supplement: Appendix 1 — Summary of entomologic, epidemiologic, and entomo-virologic data gathered during citywide arbovirus surveillance, Foz do Iguaçu, Brazil, 2017–2020. [file 21-1547-Techapp-s1.xlsx]

## Sheet: 21-1547 Appendix 1 Table
Article DOI: https://doi.org/10.3201/eid2804.211547
	Citywide Integrated Aedes aegypti Mosquito Surveillance as an Early Warning System for Arbovirus Transmission, Brazil
Appendix 1
Appendix 1 Table. Summary of entomologic, epidemiologic, and entomo-virological data gathered during citywide arbovirus surveillance, Foz do Iguaçu, Brazil, 2017–2020*
	2017						2018						2019						2020
Entomological survey (larvae)	Jan	Mar	May	Jul	Sep	Nov	Jan	Mar	May	Jul	Sep	Nov	Jan	Mar	May	Jul	Sep	Nov	Jan	Mar	May	Jul	Sep	Nov
Houses inspected	4858	4846	4885	4971	4937	4916	4825	4856	4880	4872	4913	5021	4933	5161	4875	4837	4843	4813	4859	4839	4781	4815	4807	4839
Positive houses	196	193	146	36	51	195	137	190	81	121	43	223	174	279	258	85	30	160	156	64	34	25	41	121
House Index (HI)	4.03458	3.98267	2.98874	0.7242	1.03302	3.96664	2.83938	3.91269	1.65984	2.48358	0.875229	4.44135	3.52727	5.40593	5.29231	1.75729	0.619451	3.32433	3.21054	1.32259	0.711148	0.519211	0.852923	2.50052
Positive containers	230	226	187	37	57	232	157	214	88	142	47	260	213	321	295	89	31	210	177	71	37	32	42	141
Breteau Index	4.73446	4.66364	3.82805	0.744317	1.15455	4.71928	3.25389	4.40692	1.80328	2.91461	0.956646	5.17825	4.31786	6.21972	6.05128	1.83998	0.640099	4.36318	3.64272	1.46725	0.773897	0.66459	0.873726	2.91383
Entomological survey (adults)
Installed traps	3451	3451	3797	3462	3477	3436	3434	3434	3383	3373	3380	3380	3384	3349	3359	3208	3159	3185	3228	3251	3264	3418	3390	3477
Inspected traps	2560	2606	2498	2610	2767	2662	2542	2579	2542	2472	2490	2465	2412	2472	2335	2266	2239	2246	2255	2305	2315	2502	2499	2598
Percentage of inspected traps (%)	74.1814	75.5143	65.7888	75.3899	79.5801	77.4738	74.0245	75.1019	75.1404	73.2879	73.6686	72.929	71.2766	73.8131	69.5147	70.6359	70.8769	70.5181	69.8575	70.9013	70.9252	73.2007	73.7168	74.7196
Positive traps with Aedes aegypti	237	238	192	203	174	207	226	126	190	126	87	106	249	309	251	241	188	157	370	296	294	269	418	460
Trap Positivity Index (TPI)	9.25781	9.13277	7.68615	7.77778	6.2884	7.77611	8.89064	4.88561	7.47443	5.09709	3.49398	4.3002	10.3234	12.5	10.7495	10.6355	8.39661	6.9902	16.408	12.8416	12.6998	10.7514	16.7267	17.7059
Adult Aedes aegypti captured	517	484	361	366	362	406	406	234	396	221	134	219	562	671	477	477	323	302	1037	728	743	498	907	1131
Adult Density Index (ADI)	20.1953	18.5725	14.4516	14.023	13.0828	15.2517	15.9717	9.07328	15.5783	8.94013	5.38153	8.88438	23.3002	27.144	20.4283	21.0503	14.4261	13.4461	45.9867	31.5835	32.095	19.9041	36.2945	43.5335
Percentage of females (%)	85.2998	89.876	93.6288	96.9945	96.1326	84.4828	95.8128	95.7265	98.2323	98.6425	97.0149	87.6712	97.153	92.1013	96.6457	99.1614	98.452	94.702	98.8428	97.5275	98.3849	98.5944	99.4487	98.05
Aedes aegypti trapped alive	128	72	64	51	31	92	105	43	42	3	12	58	80	144	73	24	18	41	61	47	29	49	58	58
Epidemiological survey
Dengue notified cases	297	400	193	225	404	401	330	501	301	213	222	393	649	3044	4764	722	1003	1444	8321	13360	1858	542	1102	1663
Areas with dengue notified cases	68	70	60	63	67	73	68	73	66	58	62	65	73	74	76	74	73	75	76	76	76	73	74	76
Zika notified cases	0	2	0	5	10	0	4	5	3	6	5	5	17	7	5	2	4	0	1	0	0	0	0	0
Areas with Zika notified cases	0	2	0	5	7	0	3	4	1	2	1	1	11	5	4	1	3	0	1	0	0	0	0	0
Chikungunya notified cases	1	6	2	8	7	2	11	6	4	13	5	6	12	27	26	9	5	13	56	78	9	7	13	20
Areas with chikungunya notified cases	1	4	2	6	6	1	11	5	3	9	4	6	9	19	16	8	5	7	31	32	9	6	6	12
Entomo-virological survey
Aedes aegypti trapped alive	195	101	90	57	33	135	105	43	42	3	12	58	85	144	73	24	18	41	63	47	29	49	58	58
Aedes aegypti arboviral screening	195	101	90	55	30	130	92	36	33	3	7	57	85	131	62	22	17	27	63	40	27	48	57	51
Number of pools	30	18	11	6	1	10	24	8	7	0	0	0	0	13	14	4	2	6	17	12	5	8	13	12
DENV-positive pools	0	2	0	0	1	7	6	0	0	0	0	0	0	0	0	0	0	0	2	3	0	0	0	1
ZIKV-positive pools	0	1	0	0	0	2	0	0	0	0	0	0	0	0	0	0	0	0	0	0	0	0	0	0
CHIKV-positive pools	0	3	0	1	0	0	0	0	0	0	0	0	0	0	0	0	0	0	0	0	0	0	0	0
Minimum Infection Rate - DENV (MIR)	-	19.802	-	-	33.3333	53.8462	65.2174	-	-	-	-	-	-	-	-	-	-	-	31.746	75	-	-	-	19.6078
*House and Breteau indices were estimated from larval surveys; trap positivity, adult density, and mosquito per inhabitant indices were estimated from adult trapping. CHIKV, chikungunya virus; DENV, dengue virus; ZIKV, Zika virus; -, not applicable.
